# Supplementary material for: Synthesis and Characterization of UV-Curable Resin with High Refractive Index for a Luminance-Enhancing Prism Film
Source: Polymers (Basel). 2024 Dec 30;17(1):76. doi: 10.3390/polym17010076 (PMC11723285; doi:10.3390/polym17010076)
Supplement: Supplementary file 1 [file polymers-17-00076-s001.zip]

Archive with 1 entries (1 files):
- polymers-3376403-supplementary.pdf
